# Supplementary material for: GutMGene-Guided Peripheral Blood Transcriptomics Identifies an FLNA-Associated Host-Gene Signal in Diabetic Retinopathy
Source: Int J Mol Sci. 2026 Jul 10;27(14):6182. doi: 10.3390/ijms27146182 (PMC13409884; doi:10.3390/ijms27146182)
Supplement: Supplementary file 1 [file ijms-27-06182-s001.zip]

Archive with 1 entries (1 files):
- ijms-4380386-supplementary.pdf
